# Supplementary material for: Beyond Invariable Sites: Using Evolutionary Stasis to Map Multilayered Constraints on the Evolution of Viral and Mammalian Genomes
Source: Genome Biol Evol. 2026 Jul 28;18(8):evag184. doi: 10.1093/gbe/evag184 (PMC13427764; doi:10.1093/gbe/evag184)
Supplement: evag184_Supplementary_Data [file evag184_supplementary_data.zip]

Archive with 2 entries (2 files):
- Supplementary Material.pdf
- Supplementary References.docx
